# Supplementary material for: Evaluation of the Safety and Efficacy of the Respiratory Syncytial Virus FG Chimeric Vaccine KD-409 in Rodent Models for Maternal and Pediatric Vaccination
Source: Vaccines (Basel). 2025 Nov 18;13(11):1170. doi: 10.3390/vaccines13111170 (PMC12656842; doi:10.3390/vaccines13111170)
Supplement: Supplementary file 1 [file vaccines-13-01170-s001.zip]

Archive with 1 entries (1 files):
- vaccines-3928762-supplementary.pdf
